# Supplementary material for: Role of mutations and post-translational modifications in systemic AL amyloidosis studied by cryo-EM
Source: Nat Commun. 2021 Nov 5;12:6434. doi: 10.1038/s41467-021-26553-9 (PMC8571268; doi:10.1038/s41467-021-26553-9)
Supplement: Supplementary file 3 — Source Data [file 41467_2021_26553_MOESM3_ESM.xlsx]

## Sheet: Fig1c
X	Y
0.366090813416186	0.114059213000000
0.133754474405888	0.0167156714000000
0.177385593013067	0.0289305366000000
0.195210732940324	0.0363405378000000
0.227712550865877	0.0501976905000000
0.126660598449052	0.0159236196000000
0.181338021640474	0.0322019733000000
0.215285645688174	0.0427651665000000
0.198410591812524	0.0333093443000000
0.301786231266976	0.0825873538000000
0.0993466085729848	0.00908794980000000
0.147576394586163	0.0196455123000000
0.168712299375711	0.0190298891000000
0.129873126882245	0.0151728596000000
0.195102529853160	0.0280221170000000
0.135458237098051	0.0145891437000000
0.179457351967716	0.0274815698000000
0.145870795074528	0.0195385290000000
0.164873672006195	0.0243509006000000
0.0360390732400266	0.00129881480000000
0.201581565956102	0.0345518521000000
0.110707529102586	0.0122561570000000
0.160470260966099	0.0216312725000000
0.0871668875180009	0.00720917290000000
0.110621582489593	0.00977864900000000
0.249628763719433	0.0582176842000000
0.140126284877831	0.0100113846000000
0.104614862599697	0.0107077145000000
0.157217882447400	0.0242964705000000
0.108268267181687	0.0108503589000000
0.188779660735029	0.0299947389000000
0.133407745141163	0.0175020925000000
0.126087541043146	0.0100170153000000
0.199575089477159	0.0344017001000000
0.281934987224430	0.0655207021000000
0.221616030181979	0.0354377489000000
0.211386484251306	0.0400943378000000
0.145086953049099	0.0205276553000000
0.392299724420840	0.148355806700000
0.261037969183261	0.0650552309000000
0.192632374987854	0.0214022907000000
0.0863184325441930	0.00737434010000000
0.221468577106870	0.0463218920000000
0.172065778007713	0.0263253994000000
0.273807468570916	0.0623919098000000
0.434131761767264	0.150880237200000
0.0903863075300206	0.00736495560000000
0.179473539518550	0.0227386435000000
0.0819967225054056	0.00585592800000000
0.147542803715186	0.0205201477000000
0.0838017393180231	0.00623693870000000
0.157429730036390	0.0236602014000000
0.0647968000753123	0.00419862530000000
0.231179740272110	0.0470219757000000
0.125675867744869	0.0144314841000000
0.0971906203860199	0.00807254690000000
0.335567474102771	0.0916790574000000
0.133774178090849	0.0142193944000000
0.106763074478036	0.0107471294000000
0.132046965129836	0.0174364010000000
0.176823450837645	0.0296662814000000
0.214906196475260	0.0414513365000000
0.0819896469636914	0.00593475780000000
0.184808554638888	0.0332380221000000
0.139526646042928	0.0193508390000000
0.130049827203423	0.0154074721000000
0.185538398088330	0.0305859624000000
0.229378274196121	0.0505805781000000
0.114113681037814	0.0130219322000000
0.0665653942832491	0.00422302500000000
0.0955363184672066	0.00849297249999999
0.173575467841549	0.0275247385000000
0.185369660384920	0.0335796179000000
0.328223664178793	0.0875892922999999
0.0956327744250859	0.00879890719999999
0.193964482035802	0.0364437673000000
0.151016317864113	0.0226166450000000
0.224933054585275	0.0489701979000000
0.116074150149021	0.00913674920000000
0.138042192984831	0.0175396305000000
0.210635813846128	0.0410590644000000
0.189436378824202	0.0269410226000000
0.182638247154339	0.0318228395000000
0.205005044828895	0.0386359865000000
0.237334217170282	0.0493718545000000
0.114119347346415	0.0123387406000000
0.159268269889869	0.0245198216000000
0.213240953122029	0.0421589278000000
0.212540769809082	0.0442591789000000
0.228374120469915	0.0422921877000000
0.152094682681545	0.0231327925000000
0.146965825442297	0.0200377844000000
0.148449734836613	0.0213835217000000
0.141290487977406	0.0180933160000000
0.166833344685276	0.0262578310000000
0.177026393983126	0.0296400048000000
0.0857167688699904	0.00639835210000000
0.130401267577713	0.0111919547000000
0.156479143406267	0.0220986206000000
0.157217773058449	0.0226523061000000
0.252653593133613	0.0439738901000000
0.211901914297886	0.0406348850000000
0.0689222937518110	0.00393773620000000
0.159851170390924	0.0235231877000000
0.291484688930520	0.0833118372000000
0.0749134915004032	0.00561005409999999
0.303516938676965	0.0837041093000000
0.0738483567174862	0.00388330610000000
0.128372400836812	0.0139453670000000
0.0898892248253026	0.00714911210000000
0.251500685871582	0.0593945005000000
0.175548852369714	0.0290994576000000
0.109209931571114	0.0109817419000000
0.0906920264659966	0.00764461370000000
0.120102863583240	0.0139247211000000
0.167245423190193	0.0261639860000000
0.0964796677896505	0.00894530540000000
0.157383194222519	0.0202423665000000
0.108927583421385	0.00986686330000000
0.0992852118753141	0.00934320820000000
0.133144151563294	0.0160775254000000
0.123320626947423	0.0152028900000000
0.108891173100771	0.0118563773000000
0.123858778665589	0.0152948581000000
0.112369672447237	0.0114603514000000
0.0691544734633993	0.00478234120000000
0.208123700341065	0.0406348850000000
0.351046011307842	0.112324957400000
0.110904903601010	0.0119314533000000
0.0561124699038143	0.00300304000000001
0.133585495935564	0.0174382779000000
0.127269924903082	0.00830715940000000
0.162504273526843	0.0215055202000000
0.0782894247255240	0.00609804810000000
0.0986484527336222	0.00923622490000001
0.174653565339131	0.0272450804000000
0.0753652443320108	0.00567949940000000
0.246589389109289	0.0580506401000000
0.254190083369412	0.0545520985000000
0.0775515112819596	0.00502446130000001
0.172505203725708	0.0282022994000000
0.0805191797153851	0.00646592050000000
0.119195373256697	0.0130050401000000
0.100693357037228	0.00835971259999999
0.0633737495859416	0.00376318450000000
0.176680999372083	0.0291032114000000
0.125919765275102	0.0139209673000000
0.102076796579942	0.0100038770000000
0.117374225577901	0.0116461645000000
0.124426240952488	0.0142663169000000
0.123817806554000	0.0142456710000000
0.0983431803849285	0.00910108810000000
0.107198555934081	0.00965665050000000
0.136333735955381	0.0185212492000000
0.117964311222689	0.0132509140000000
0.199521590865167	0.0385233725000000
0.106696611333988	0.0101052296000000
0.112489955138747	0.0122298804000000
0.130439130625882	0.0164679206000000
0.249948983969336	0.0456781153000000
0.119223251044583	0.0138834293000000
0.212231303534683	0.0367609634000000
0.141048513517517	0.0196436354000000
0.115053578867961	0.00997384660000001
0.151641361123798	0.0204657176000000
0.220413436398014	0.0461229406000000
0.151765513324941	0.0187333389000000
0.124954658686828	0.0102103360000000
0.120281302073682	0.0133804201000000
0.118994583734181	0.0137858305000000
0.128893967067839	0.0114885049000000
0.163682457107174	0.0253118734000000
0.158980324666413	0.0232904521000000
0.131316460015321	0.0144464993000000
0.157462594690406	0.0239886589000000
0.128420954754626	0.0152347973000000
0.191504503655047	0.0332605449000000
0.118924569648988	0.0102854120000000
0.0776907641226749	0.00504886100000000
0.169116131998442	0.0282304529000000
0.158089318917535	0.0202292282000000
0.220090745644822	0.0467441945000000
0.130924169283355	0.0164285057000000
0.101333219929230	0.00799747090000000
0.134470703457496	0.0175152308000000
0.0984283343848837	0.00959846659999999
0.0678175495693704	0.00362054010000000
0.150619957485265	0.0222131115000000
0.105926480027898	0.0111056173000000
0.0976633033135948	0.00870881600000000
0.139098044535267	0.0176541214000000
0.127488796341196	0.0145816361000000
0.110662755836987	0.0119933910000000
0.184143388085299	0.0331254081000000
0.105477734427181	0.00986874019999999

## Sheet: Fig5d
193 Glycosyliert
WELLNUM	CONTENT	CH	M1	M2	M3	M4	M5	M6	M7	M8	M9	M10	M11	M12	M13	M14	M15	M16	M17	M18	M19	M20	M21	M22	M23	M24	M25	M26	M27	M28	M29	M30	M31	M32	M33	M34	M35	M36	M37	M38	M39	M40	M41	M42	M43	M44	M45	M46	M47
		t (min)	0	1800	3600	5400	7200	9000	10800	12600	14400	16200	18000	19800	21600	23400	25200	27000	28800	30600	32400	34200	36000	37800	39600	41400	43200	45000	46800	48600	50400	52200	54000	55800	57600	59400	61200	63000	64800	66600	68400	70200	72000	73800	75600	77400	79200	81000	82800
		t (h)	0	0.5	1	1.5	2	2.5	3	3.5	4	4.5	5	5.5	6	6.5	7	7.5	8	8.5	9	9.5	10	10.5	11	11.5	12	12.5	13	13.5	14	14.5	15	15.5	16	16.5	17	17.5	18	18.5	19	19.5	20	20.5	21	21.5	22	22.5	23
		C	36.9	37.1	37	37.1	36.9	36.9	37.1	37.1	37	37	36.9	37.1	37.1	37	37.1	37	37.1	37.1	37	37.1	37.1	37	37.1	36.9	37.1	37.1	37	37.1	37	37.1	36.9	37.1	37.1	37	37.1	37.1	37.1	36.9	37.1	37	37.1	37.1	37.1	37	36.9	37	37
D04	G1	1	622	563	568	560	567	579	588	609	622	638	629	657	664	672	690	684	701	709	720	733	740	757	751	755	774	765	794	791	798	803	823	849	852	845	833	843	856	855	870	895	887	879	901	900	899	918	915
-500			122	63	68	60	67	79	88	109	122	138	129	157	164	172	190	184	201	209	220	233	240	257	251	255	274	265	294	291	298	303	323	349	352	345	333	343	356	355	370	395	387	379	401	400	399	418	415
%			16.0526	8.28947	8.94737	7.89474	8.81579	10.3947	11.5789	14.3421	16.0526	18.1579	16.9737	20.6579	21.5789	22.6316	25	24.2105	26.4474	27.5	28.9474	30.6579	31.5789	33.8158	33.0263	33.5526	36.0526	34.8684	38.6842	38.2895	39.2105	39.8684	42.5	45.9211	46.3158	45.3947	43.8158	45.1316	46.8421	46.7105	48.6842	51.9737	50.9211	49.8684	52.7632	52.6316	52.5	55	54.6053
D05	G2	1	621	536	552	547	570	572	581	598	586	604	623	634	638	664	685	670	684	678	694	693	714	731	713	724	734	726	758	759	747	770	773	777	793	792	814	818	820	823	827	834	838	844	849	838	848	852	864
-500			121	36	52	47	70	72	81	98	86	104	123	134	138	164	185	170	184	178	194	193	214	231	213	224	234	226	258	259	247	270	273	277	293	292	314	318	320	323	327	334	338	344	349	338	348	352	364
%			15.9211	4.73684	6.84211	6.18421	9.21053	9.47368	10.6579	12.8947	11.3158	13.6842	16.1842	17.6316	18.1579	21.5789	24.3421	22.3684	24.2105	23.4211	25.5263	25.3947	28.1579	30.3947	28.0263	29.4737	30.7895	29.7368	33.9474	34.0789	32.5	35.5263	35.9211	36.4474	38.5526	38.4211	41.3158	41.8421	42.1053	42.5	43.0263	43.9474	44.4737	45.2632	45.9211	44.4737	45.7895	46.3158	47.8947
D06	G3	1	627	548	561	568	572	571	575	584	604	631	635	643	646	667	672	677	688	690	714	704	723	738	743	744	765	758	772	758	763	793	813	815	817	823	825	822	836	850	847	840	858	874	872	874	868	879	907
-500			127	48	61	68	72	71	75	84	104	131	135	143	146	167	172	177	188	190	214	204	223	238	243	244	265	258	272	258	263	293	313	315	317	323	325	322	336	350	347	340	358	374	372	374	368	379	407
%			16.7105	6.31579	8.02632	8.94737	9.47368	9.34211	9.86842	11.0526	13.6842	17.2368	17.7632	18.8158	19.2105	21.9737	22.6316	23.2895	24.7368	25	28.1579	26.8421	29.3421	31.3158	31.9737	32.1053	34.8684	33.9474	35.7895	33.9474	34.6053	38.5526	41.1842	41.4474	41.7105	42.5	42.7632	42.3684	44.2105	46.0526	45.6579	44.7368	47.1053	49.2105	48.9474	49.2105	48.4211	49.8684	53.5526
D07	GC	1	521	511	499	497	498	499	501	495	494	493	502	506	497	487	494	508	496	516	499	516	489	507	498	501	494	492	497	488	492	510	498	488	502	495	496	506	496	498	508	506	493	498	497	498	500	487	482
-500			21	11	-1	-3	-2	-1	1	-5	-6	-7	2	6	-3	-13	-6	8	-4	16	-1	16	-11	7	-2	1	-6	-8	-3	-12	-8	10	-2	-12	2	-5	-4	6	-4	-2	8	6	-7	-2	-3	-2	0	-13	-18
%			2.76316	1.44737	-0.131579	-0.394737	-0.263158	-0.131579	0.131579	-0.657895	-0.789474	-0.921053	0.263158	0.789474	-0.394737	-1.71053	-0.789474	1.05263	-0.526316	2.10526	-0.131579	2.10526	-1.44737	0.921053	-0.263158	0.131579	-0.789474	-1.05263	-0.394737	-1.57895	-1.05263	1.31579	-0.263158	-1.57895	0.263158	-0.657895	-0.526316	0.789474	-0.526316	-0.263158	1.05263	0.789474	-0.921053	-0.263158	-0.394737	-0.263158	0	-1.71053	-2.36842
194 Deglycosyliert
WELLNUM	CONTENT	CH	M1	M2	M3	M4	M5	M6	M7	M8	M9	M10	M11	M12	M13	M14	M15	M16	M17	M18	M19	M20	M21	M22	M23	M24	M25	M26	M27	M28	M29	M30	M31	M32	M33	M34	M35	M36	M37	M38	M39	M40	M41	M42	M43	M44	M45	M46	M47
		t (min)	0	1800	3600	5400	7200	9000	10800	12600	14400	16200	18000	19800	21600	23400	25200	27000	28800	30600	32400	34200	36000	37800	39600	41400	43200	45000	46800	48600	50400	52200	54000	55800	57600	59400	61200	63000	64800	66600	68400	70200	72000	73800	75600	77400	79200	81000	82800
		t (h)	0	0.5	1	1.5	2	2.5	3	3.5	4	4.5	5	5.5	6	6.5	7	7.5	8	8.5	9	9.5	10	10.5	11	11.5	12	12.5	13	13.5	14	14.5	15	15.5	16	16.5	17	17.5	18	18.5	19	19.5	20	20.5	21	21.5	22	22.5	23
		C	37.1	37	37	37.1	37.1	37.1	37.1	37.1	37	37.1	37	37.1	37.1	37.1	37.1	37.1	37.1	37.1	37.1	37	37.1	37.1	37.1	37.1	37.1	37	37.1	37	37.1	37.1	36.9	37.1	37.1	36.9	36.9	37.1	37.1	37	37.1	37	37.1	37.1	37	37.1	37.1	37.1	37.1
D04	D1	1	705	745	817	894	948	965	1002	1013	1046	1059	1090	1094	1116	1105	1124	1108	1145	1135	1146	1137	1150	1169	1165	1150	1168	1162	1170	1186	1183	1184	1175	1182	1170	1194	1196	1189	1214	1179	1184	1186	1201	1210	1190	1197	1198	1200	1214
-500			205	245	317	394	448	465	502	513	546	559	590	594	616	605	624	608	645	635	646	637	650	669	665	650	668	662	670	686	683	684	675	682	670	694	696	689	714	679	684	686	701	710	690	697	698	700	714
%			26.9737	32.2368	41.7105	51.8421	58.9474	61.1842	66.0526	67.5	71.8421	73.5526	77.6316	78.1579	81.0526	79.6053	82.1053	80	84.8684	83.5526	85	83.8158	85.5263	88.0263	87.5	85.5263	87.8947	87.1053	88.1579	90.2632	89.8684	90	88.8158	89.7368	88.1579	91.3158	91.5789	90.6579	93.9474	89.3421	90	90.2632	92.2368	93.4211	90.7895	91.7105	91.8421	92.1053	93.9474
D05	D2	1	720	728	810	862	922	951	1001	988	1023	1042	1056	1064	1088	1081	1086	1118	1099	1112	1125	1129	1122	1140	1136	1145	1143	1136	1147	1166	1147	1163	1171	1160	1174	1164	1166	1182	1176	1172	1167	1170	1172	1165	1186	1180	1187	1184	1184
-500			220	228	310	362	422	451	501	488	523	542	556	564	588	581	586	618	599	612	625	629	622	640	636	645	643	636	647	666	647	663	671	660	674	664	666	682	676	672	667	670	672	665	686	680	687	684	684
%			28.9474	30	40.7895	47.6316	55.5263	59.3421	65.9211	64.2105	68.8158	71.3158	73.1579	74.2105	77.3684	76.4474	77.1053	81.3158	78.8158	80.5263	82.2368	82.7632	81.8421	84.2105	83.6842	84.8684	84.6053	83.6842	85.1316	87.6316	85.1316	87.2368	88.2895	86.8421	88.6842	87.3684	87.6316	89.7368	88.9474	88.4211	87.7632	88.1579	88.4211	87.5	90.2632	89.4737	90.3947	90	90
D06	D3	1	690	725	815	882	925	963	986	1025	1025	1040	1058	1081	1082	1094	1093	1107	1132	1114	1125	1140	1118	1138	1138	1128	1146	1151	1160	1153	1140	1176	1166	1174	1162	1173	1178	1165	1171	1180	1183	1195	1191	1181	1185	1212	1194	1197	1173
-500			190	225	315	382	425	463	486	525	525	540	558	581	582	594	593	607	632	614	625	640	618	638	638	628	646	651	660	653	640	676	666	674	662	673	678	665	671	680	683	695	691	681	685	712	694	697	673
%			25	29.6053	41.4474	50.2632	55.9211	60.9211	63.9474	69.0789	69.0789	71.0526	73.4211	76.4474	76.5789	78.1579	78.0263	79.8684	83.1579	80.7895	82.2368	84.2105	81.3158	83.9474	83.9474	82.6316	85	85.6579	86.8421	85.9211	84.2105	88.9474	87.6316	88.6842	87.1053	88.5526	89.2105	87.5	88.2895	89.4737	89.8684	91.4474	90.9211	89.6053	90.1316	93.6842	91.3158	91.7105	88.5526
D07	DC	1	550	531	514	506	510	495	512	514	496	509	511	513	511	515	501	509	508	509	509	514	500	495	502	511	503	498	503	518	514	506	495	503	506	499	506	500	512	502	514	505	498	508	511	514	501	505	509
-500			50	31	14	6	10	-5	12	14	-4	9	11	13	11	15	1	9	8	9	9	14	0	-5	2	11	3	-2	3	18	14	6	-5	3	6	-1	6	0	12	2	14	5	-2	8	11	14	1	5	9
%			6.57895	4.07895	1.84211	0.789474	1.31579	-0.657895	1.57895	1.84211	-0.526316	1.18421	1.44737	1.71053	1.44737	1.97368	0.131579	1.18421	1.05263	1.18421	1.18421	1.84211	0	-0.657895	0.263158	1.44737	0.394737	-0.263158	0.394737	2.36842	1.84211	0.789474	-0.657895	0.394737	0.789474	-0.131579	0.789474	0	1.57895	0.263158	1.84211	0.657895	-0.263158	1.05263	1.44737	1.84211	0.131579	0.657895	1.18421
Normalisieren
Floureszenzintensität in % umrechnen
Soll	%	Umrechnun	%
1260	100	760	100
500	0	0	0
[truncated: 106 more columns]

## Sheet: Fig5e
G1	Area	Percent	relative densitiy	in percentage
1	22756.2	43.601	1	100
2	17511.2	33.552	0.769524	76.9524
3	7655.41	14.668	0.336414	33.6414
4	3637.59	6.97	0.159859	15.9859
5	631.192	1.209	0.0277287	2.77287
G2	Area	Percent	relative densitiy	in percentage
1	29104	49.126	1	100
2	19196.2	32.402	0.659569	65.9569
3	6953.58	11.737	0.238916	23.8916
4	2762.13	4.662	0.0948988	9.48988
5	1228.26	2.073	0.0421976	4.21976
G3	Area	Percent	relative densitiy	in percentage
1	23683.6	57.823	1	100
2	11129.8	27.173	0.469934	46.9934
3	4123.28	10.067	0.1741	17.41
4	1825.34	4.456	0.0770628	7.70628
5	196.95	0.481	0.00831849	0.831849
Average Glycosylated				Average	Standard deviation	Minutes		Variance
	100	100	100	100	0	w/o	0
	76.9524	65.9569	46.9934	63.3009	15.1551	0	0.2	229.676
	33.6414	23.8916	17.41	24.981	8.17036	1	1	66.7547
	15.9859	9.48988	7.70628	11.0607	4.35758	2	2	18.9885
	2.77287	4.21976	0.831849	2.60816	1.69995	5	5	2.88984
D1	Area	Percent	relative densitiy	in percentage
1	22195.9	64.766	1	100
2	9559.43	27.894	0.430689	43.0689
3	2064.65	6.025	0.0930272	9.30272
4	315.627	0.921	0.0142204	1.42204
5	135.192	0.394	0.00608344	0.608344
D2	Area	Percent	relative densitiy	in percentage
1	24623.3	9.38	1	100
2	5890.8	2.244	0.239232	23.9232
3	3397.52	1.294	0.137953	13.7953
4	2342.81	0.892	0.0950959	9.50959
5	295.678	0.113	0.0120469	1.20469
D3	Area	Percent	relative densitiy	in percentage
1	21072.1	63.221	1	100
2	7297.82	21.895	0.346325	34.6325
3	3276.55	9.83	0.155486	15.5486
4	1364.34	4.093	0.0647411	6.47411
5	320.192	0.961	0.0152006	1.52006
Average Deglycosylated				Average	Standard deviation	Minutes		Variance
	100	100	100	100	0	w/o	0	0
	43.0689	23.9232	34.6325	33.8749	9.59528	0	0.2	92.0695
	9.30272	13.7953	15.5486	12.8822	3.22151	1	1	10.3781
	1.42204	9.50959	6.47411	5.80192	4.08546	2	2	16.691
	0.608344	1.20469	1.52006	1.11103	0.46302	5	5	0.214387
ex vivo Replicate 1
	Area	Percent	relative densitiy	in percentage
1	38951.6	11.493	1	100
2	34934.5	10.308	0.896894	89.6894	0
3	30505.5	9.001	0.783172	78.3172	1
4	31123	9.183	0.799008	79.9008	2
5	33938.2	10.014	0.871313	87.1313	5
ex vivo Replicate 2
	Area	Percent	relative densitiy	in percentage
1	30641.7	19.284	1	100
2	32142.2	20.228	1.04895	104.895
3	30798.2	19.382	1.00508	100.508
4	30832.7	19.404	1.00622	100.622
5	34484.6	21.702	1.12539	112.539
ex vivo Replicate 3
	Area	Percent	relative densitiy	in percentage
1	32726.9	19.683	1	100
2	33502.6	20.149	1.02368	102.368
3	34065	20.487	1.04085	104.085
4	30938.3	18.607	0.945334	94.5334
5	35039.6	21.074	1.07067	107.067
Average ex vivo				Average	Standard deviation	Minutes
	100	100	100	100	0	w/o
	89.6894	104.895	102.368	98.9841	8.14804	0
	78.3172	100.508	104.085	94.3034	13.9594	1
	79.9008	100.622	94.5334	91.6855	10.6502	2
	87.1313	112.539	107.067	102.246	13.3724	5

## Sheet: SIFig1a
Resolution (1/Å)	FSC
0.001001	1
0.00369822	0.999996
0.00739645	0.999979
0.0110947	0.999904
0.0147929	0.999821
0.0184911	0.999778
0.0221893	0.999609
0.0258876	0.999781
0.0295858	0.999819
0.033284	0.999375
0.0369822	0.998794
0.0406805	0.998973
0.0443787	0.998081
0.0480769	0.996797
0.0517751	0.996914
0.0554734	0.995978
0.0591716	0.9949
0.0628698	0.995616
0.066568	0.996311
0.0702663	0.996142
0.0739645	0.995499
0.0776627	0.995088
0.0813609	0.995024
0.0850592	0.995544
0.0887574	0.995187
0.0924556	0.994522
0.0961538	0.994909
0.0998521	0.994454
0.10355	0.99419
0.107249	0.993665
0.110947	0.992944
0.114645	0.99138
0.118343	0.98906
0.122041	0.986971
0.12574	0.981784
0.129438	0.978631
0.133136	0.978675
0.136834	0.977527
0.140533	0.976107
0.144231	0.975461
0.147929	0.972649
0.151627	0.971122
0.155325	0.973093
0.159024	0.974896
0.162722	0.975068
0.16642	0.973346
0.170118	0.967489
0.173817	0.961262
0.177515	0.96245
0.181213	0.964872
0.184911	0.965907
0.188609	0.971175
0.192308	0.975718
0.196006	0.971104
0.199704	0.978759
0.203402	0.989272
0.207101	0.991624
0.210799	0.99054
0.214497	0.986605
0.218195	0.977562
0.221893	0.970573
0.225592	0.967199
0.22929	0.951765
0.232988	0.931195
0.236686	0.916318
0.240385	0.690946
0.244083	0.73517
0.247781	0.701335
0.251479	0.70932
0.255178	0.734687
0.258876	0.677771
0.262574	0.685367
0.266272	0.721955
0.26997	0.66685
0.273669	0.649567
0.277367	0.658803
0.281065	0.600735
0.284763	0.546846
0.288462	0.550991
0.29216	0.473449
0.295858	0.398981
0.299556	0.403729
0.303254	0.318039
0.306953	0.231253
0.310651	0.225136
0.314349	0.192618
0.318047	0.126653
0.321746	0.117121
0.325444	0.115374
0.329142	0.087158
0.33284	0.111024
0.336539	0.120021
0.340237	0.0473
0.343935	0.015856
0.347633	0.040614
0.351331	0.032157
0.35503	0.02048
0.358728	0.043585
0.362426	0.039107
0.366124	0.045549
0.369822	0.057059
0.373521	0.038272
0.377219	0.013504
0.380917	0.007745
0.384615	-0.00382
0.388314	0.004325
0.392012	0.023006
0.39571	0.030574
0.399408	0.015899
0.403106	-0.000686828
0.406805	0.000783789
0.410503	0.006187
0.414201	0.005176
0.417899	0.0036
0.421598	0.017704
0.425296	0.028223
0.428994	0.009982
0.432692	-0.00345
0.436391	0.00503
0.440089	-0.000385444
0.443787	0.01241
0.447485	0.022765
0.451184	0.01055
0.454882	-0.01276
0.45858	-0.0301
0.462278	-0.02394
0.465976	-0.00523
0.469675	0.011257
0.473373	0.00275
0.477071	-0.01113
0.480769	-0.00201

## Sheet: SIFig6
FOR001 Seq	Agg. Score		FOR006 Seq	Agg. Score		FOR005 Seq	Agg. Score		AL55 Seq	Agg. Score
S	0		V	0		S	0		N	1
V	0		L	0		E	0		F	1
L	0		T	0		L	0		M	1
T	0		Q	0		T	0		L	1
Q	0		P	0		Q	0		T	1
P	0		P	0		D	0		Q	1
P	0		S	0		P	0		P	0
S	0		A	0		A	1		H	0
V	0		S	0		V	3		S	0
S	0		G	0		S	3		V	0
A	0		T	0		V	3		S	0
A	0		P	0		A	3		E	0
P	0		G	0		L	3		S	0
G	1		Q	1		G	2		P	0
Q	1		R	3		Q	2		G	0
N	2		V	3		T	3		K	1
V	3		T	3		V	3		T	3
T	3		I	3		R	2		L	3
I	3		S	3		I	2		T	3
S	3		C	2		T	2		I	3
C	3		S	0		C	1		S	3
S	2		G	0		Q	0		C	3
G	1		R	1		G	0		T	2
S	2		S	1		D	0		G	0
S	2		S	1		S	1		S	1
S	2		N	1		L	1		S	1
N	2		I	1		R	1		A	1
I	2		G	1		S	2		S	1
G	2		R	2		Y	2		I	2
N	3		N	2		S	2		A	3
N	4		L	3		A	3		S	4
Y	4		V	3		S	3		H	4
V	5		K	3		W	2		Y	5
S	5		W	3		Y	2		V	5
W	5		Y	3		Q	2		Q	5
Y	5		Q	3		Q	1		W	5
Q	4		Q	2		K	0		Y	5
Q	2		F	1		P	0		Q	3
L	1		P	1		G	0		Q	0
P	1		G	0		Q	0		R	0
G	1		T	0		A	0		P	0
T	0		A	0		P	3		G	0
A	0		P	1		V	5		G	0
P	1		K	2		L	5		A	0
K	3		L	4		V	5		P	0
L	5		L	4		I	5		T	3
L	5		I	4		F	5		T	3
I	5		Y	4		R	3		L	3
Y	4		S	3		K	1		I	3
E	3		N	3		S	1		Y	3
T	1		D	0		N	1		E	0
D	0		Q	0		R	0		N	0
K	0		R	0		P	0		D	0
R	0		P	0		S	0		Q	0
P	0		S	0		G	0		R	0
S	0		G	0		I	0		P	0
G	0		V	0		P	0		S	0
I	0		P	0		D	0		E	0
P	0		D	0		R	0		V	0
D	0		R	0		F	0		P	0
R	0		F	0		S	0		D	0
F	0		S	0		G	0		R	0
S	0		G	0		S	0		F	0
G	0		S	0		S	0		S	0
S	0		K	0		S	0		G	0
K	0		S	0		G	0		S	0
S	0		G	0		N	0		I	0
G	0		T	0		T	1		D	0
T	0		S	0		A	2		S	0
S	0		A	2		S	3		S	0
A	1		S	2		L	3		S	0
T	2		L	2		T	3		N	0
L	2		A	2		I	3		S	1
G	2		V	2		T	2		A	2
I	2		S	2		G	1		S	3
T	2		G	2		A	0		L	3
G	2		L	1		Q	0		T	3
L	2		Q	0		A	0		I	3
Q	1		S	0		E	0		S	2
T	1		E	0		D	0		G	2
G	1		D	0		E	0		L	1
D	1		E	0		A	1		K	0
E	0		A	1		D	1		T	0
A	0		D	2		Y	1		E	0
D	1		Y	4		Y	1		D	0
Y	1		Y	4		C	1		E	0
Y	1		C	4		N	1		A	0
C	1		A	4		S	1		D	1
G	2		A	4		R	1		Y	1
T	1		W	4		D	0		Y	2
W	1		D	2		S	0		C	2
E	1		A	3		S	0		Q	2
S	2		T	3		A	0		S	1
S	3		L	3		N	1		Y	1
L	3		N	5		H	1		D	1
L	3		A	5		Q	1		G	1
A	3		W	5		V	1		N	2
G	3		V	5		F	1		N	2
V	3		F	5		G	1		H	3
F	3		G	3		G	1		W	4
G	3		G	3		G	0		V	4
G	2		G	1		T	0		F	4
G	1		T	0		K	1		G	3
T	0		K	1		L	3		G	2
K	1		L	4		T	3		G	1
L	3		T	4		V	3		T	1
T	3		V	4		L	3		K	2
V	3		L	4		G	2		L	4
L	3		S	4		Q	0		T	4
G	1		Q	2		P	0		V	4
Q	0		P	0		K	0		L	4
P	0		K	0		A	0		S	4
K	0		A	0		A	0		Q	2
A	0		A	0		P	0		P	0
A	0		P	0		S	0		K	0
P	0		S	0					A	0
S	0								A	0
									P	0
									S	3
									V	3
									T	3
									L	3
									F	3
									P	2
									P	0
									S	0
									S	0
									E	0
									E	0
									L	0
									Q	0
									A	0
									N	0
									K	0
									A	0
									T	0
